# Supplementary material for: Reviewing the User-Centered Design Process for a Comprehensive Gastroesophageal Reflux Disease (GERD) App
Source: Int J Environ Res Public Health. 2022 Jan 20;19(3):1128. doi: 10.3390/ijerph19031128 (PMC8834221; doi:10.3390/ijerph19031128)
Supplement: Supplementary file 1 [file ijerph-19-01128-s001.zip]

Archive with 1 entries (1 files):
- ijerph-1465317-supplementary.pdf
